# Supplementary material for: Calcium phosphate precipitation inhibits mitochondrial energy metabolism
Source: PLoS Comput Biol. 2019 Jan 7;15(1):e1006719. doi: 10.1371/journal.pcbi.1006719 (PMC6336351; doi:10.1371/journal.pcbi.1006719)
Supplement: S2 File — (ZIP) [file pcbi.1006719.s002.zip]

Archive with 9 entries (9 files):
- Calcium_Inhibition.m
- Calcium_Inhibition_Data.mat
- Calcium_Inhibition_SRot.m
- DAEs.m
- Model_Parameters.mat
- Simulate_Calcium_Inhibition.m
- Simulate_Vinnakota_2016.m
- Vinnakota_2016.m
- Vinnakota_2016_Data.mat
