# Supplementary material for: Calcium phosphate precipitation inhibits mitochondrial energy metabolism
Source: PLoS Comput Biol. 2019 Jan 7;15(1):e1006719. doi: 10.1371/journal.pcbi.1006719 (PMC6336351; doi:10.1371/journal.pcbi.1006719)
Supplement: S2 File — (ZIP) [file pcbi.1006719.s002.zip › Calcium_Inhibition.m]

% Calcium Inhibition Simulation Protocol (PM)
%
% Copyright:
% Jason Bazil July 2018
% Bazil Laboratory
% Department of Physiology
% Michigan State University

function model = Calcium_Inhibition(fun,p,model)
%% Initiale Model Parameters and ICs
xi0 = Model_ICs(p); % load model ICs
xi0(p.i.O2_x)=188e-6; % buffer [O2]
 
p.exp = 2; % clamp buffer pH
p.Vinnakota=false;

%% Set water/mito volume fraction (based on mito load)
p.Vol.H2O_cyt = 1e6/0.1; % nl buffer / mg based on 0.1 mg/ml mitochondria

p.cBuff.Htot = 20e-3; % MOPS
p.cBuff.KD_H = 10^-7.2; % MOPS pKa

% adjust leak rate to match data
p.mHleak.x = p.mHleak.x*0.6;

%% Initialize Integrator Options

% Mass matrix
M=eye(p.i.length);
M(p.i.ATP_x,:)=0;M(p.i.NADH_x,:)=0;M(p.i.UQH2_x,:)=0;M(p.i.c2_x,:)=0;

% define integration absolute tolerances for matrix, ims and cytosol SVs
AbsTol_vec=1e-9.*ones(1,p.i.length);

% set global integrator options
options = odeset('RelTol',1e-4,'AbsTol',AbsTol_vec,'Vectorized','on', ...
    'MassSingular','yes','Mass',M,'MStateDependence','none','BDF','on');
% Note: cannot use non-negativity constraint with system of fun

%% Set Model ICs
xi0(p.i.H_c) = 10^-7.1;
xi0(p.i.dPsi) = 30;
xi0(p.i.Mg_c) = 1e-3;
xi0(p.i.ATP_c) = 1e-16;
xi0(p.i.K_c) = 0.13;
xi0(p.i.Na_c) = 5e-3;
xi0(p.i.K_x) = 0.075;
xi0(p.i.Pi_c) = 5e-3;

%% Simulate Calcium Loading Experiments

Cac = [0 0 25 50]*1e-6;
Cac0 = [1e-3 4 4 4 4]*1e-6; % based on data assuming little EGTA binding (BSA/Pi binding remaining)
EGTA = [1e3 2.5 2.5 2.5]*1e-6;
ADP = 5e-4;

for i=1:numel(Cac)

p.cBuff.EGTA= EGTA(i);

xi0(p.i.Ca_c)=Cac0(i);

% initializaiton phase
[t1{i},x1{i}] = ode15s(fun,[0 5],xi0,options,p);

% set ICs for calcium uptake simulations
xi2=x1{i}(end,:);

% clacium uptake phase
p.Inject.R(p.if.Ca) = Cac(i);
p.t0=5;
[t2{i},x2{i}] = ode15s(fun,[0:0.0167:5],xi2,options,p); 
[f2{i},J2{i}] = fun(t2{i}',x2{i}.',p);
p.Inject.R(p.if.Ca) = 0;

%set ICs for ADP phosphorylation phase
xi3=x2{i}(end,:);
p.ATPase.Etot = 0.05*1e-6/1e-3;
p.Inject.R(p.if.ADP)=ADP;
[t3{i},x3{i}] = ode15s(fun,[0 10],xi3(end,:),options,p);
p.Inject.R(p.if.ADP)=0;
p.ATPase.Etot = 0;

% compile outputs
t{i}=[t1{i};t2{i}+5;t3{i}+10];
x{i}=[x1{i};x2{i};x3{i}];
[f{i}, J{i}] = fun(t{i}',x{i}.',p);

end

%% Set Model Output
N=numel(Cac);
Jleak=zeros(1,N);
Jnaca=zeros(1,N);
Joxphos=zeros(1,N);
dPsileak=zeros(1,N);
dPsinaca=zeros(1,N);
dPsioxphos=zeros(1,N);
Caleak=zeros(1,N);
Canaca=zeros(1,N);

for i=1:N
    iLEAK=find(t{i}>4.5,1);if isempty(iLEAK),iLEAK=1;end
    iNACA=find(t{i}>9.5,1);if isempty(iNACA),iNACA=1;end
    iADP=find(t{i}>10.5);if isempty(iADP),iADP=1;end
    Jleak(i)=J{i}.CIV(iLEAK)/2;
    Jnaca(i)=J{i}.CIV(iNACA)/2;
    Joxphos(i)=max(J{i}.CIV(iADP)/2);
    dPsileak(i)=x{i}(iLEAK,p.i.dPsi)/200*100;
    dPsinaca(i)=x{i}(iNACA,p.i.dPsi)/200*100;
    dPsioxphos(i)=min(x{i}(iADP,p.i.dPsi))/200*100;
    Caleak(i)=x{i}(iLEAK,p.i.Ca_c)*1e6;
    Canaca(i)=x{i}(iNACA,p.i.Ca_c)*1e6;
end

% define model output according to data
model.label{numel(model.label)+1} = 'JO2leakset1a.txt';
model.Y{numel(model.Y)+1}=[[1 2 3 4]; Jleak]'; % [~ nmol/mg/min]

model.label{numel(model.label)+1} = 'JO2nacaset1a.txt';
model.Y{numel(model.Y)+1}=[[1 2 3 4]; Jnaca]'; % [~ nmol/mg/min]

model.label{numel(model.label)+1} = 'JO2oxphosset1a.txt';
model.Y{numel(model.Y)+1}=[[1 2 3 4]; Joxphos]'; % [~ nmol/mg/min]

model.label{numel(model.label)+1} = 'dPsileakset1a.txt';
model.Y{numel(model.Y)+1}=[[1 2 3 4]; dPsileak]'; % [~ %max]

model.label{numel(model.label)+1} = 'dPsinacaset1a.txt';
model.Y{numel(model.Y)+1}=[[1 2 3 4]; dPsinaca]'; % [~ %max]

model.label{numel(model.label)+1} = 'dPsioxphosset1a.txt';
model.Y{numel(model.Y)+1}=[[1 2 3 4]; dPsioxphos]'; % [~ %max]

model.label{numel(model.label)+1} = 'bufferCaleakset1a.txt';
model.Y{numel(model.Y)+1}=[[1 2 3 4]; Caleak]'; % [~ uM]

model.label{numel(model.label)+1} = 'bufferCanacaset1a.txt';
model.Y{numel(model.Y)+1}=[[1 2 3 4]; Canaca]'; % [~ uM]

model.label{numel(model.label)+1} = 'JO2_BolusCa_25uMset1a.txt';
model.Y{numel(model.Y)+1}=[t2{3}-2/60 J2{3}.CIV'/2]; % [~ uM] shifed by 2 sec to account for electrode response time and moving window averaging

model.label{numel(model.label)+1} = 'JO2_BolusCa_50uMset1a.txt';
model.Y{numel(model.Y)+1}=[t2{4}-2/60 J2{4}.CIV'/2]; % [~ uM] shifed by 2 sec to account for electrode response time and moving window averaging

model.label{numel(model.label)+1} = 'Ca_BolusCa_25uMset1a.txt';
model.Y{numel(model.Y)+1}=[t2{3}-4/60 x2{3}(:,p.i.Ca_c)*1e6]; % [~ uM] shifed by 4 sec to account for dye response time and measurement start

model.label{numel(model.label)+1} = 'Ca_BolusCa_50uMset1a.txt';
model.Y{numel(model.Y)+1}=[t2{4}-4/60 x2{4}(:,p.i.Ca_c)*1e6]; % [~ uM] shifed by 4 sec to account for dye response time and measurement start

% additional outputs
model.g{numel(model.g)+1}=t; % time
model.g{numel(model.g)+1}=x; % SVs
model.g{numel(model.g)+1}=f; % RHS
model.g{numel(model.g)+1}=J; % fluxes

end

%% dGibbs free energy of formation ionic strength and temperature correction
% pH correction is not considered since individual formation energies are
% not used and only H+ balanced reactions are used, thus cancelling out the
% pH terms; however, chemical potential of dGf and dHf as a function of
% protons are considered
% enthalpy of formation ionic strength correction
% enthalpies are assumed to be temperature independent (zero specific heat)
% note that these corrections are based on a dGf0 and dHf0 for I=0
% 
% pKa correction for ionic strength and temperature

function p = dGpKcorr(p)

% obtain Debye-Huckel Constant at temp=T
a = 1.10708 - 1.54508e-3.*p.T + 5.95584e-6.*p.T.^2;
dadT = 1.54508e-3 + 1.191168e-5.*p.T;

% apply temperature correction 1st (insufficient dHf data)
%p.dGf = p.dGf0.*(p.T./298.15) + (1-p.T./298.15).*p.dHf0;
p.dGf = p.dGf0;

% apply ionic strength corrections last
p.dGf = p.dGf - a.*p.R.*p.T.*(p.z.^2-p.NH).*p.I.^0.5./(1+1.6*p.I.^0.5);
% enthalpy correction
p.dHf = p.dHf0 + dadT.*p.R.*p.T.^2.*(p.z.^2-p.NH).*p.I.^0.5./(1+1.6*p.I.^0.5);

% ionic strength correction
zc = ones(size(p.z,2),1)*[1 1 1 2 2]; % cation series valence
zi=(p.z'*ones(1,5)+zc); % set species charge
z2 = p.z'.^2*ones(1,5) - zi.^2 + zc.^2;
p.KD = p.KD0.*10.^(a./2.3025*p.I.^0.5./(1+1.6*p.I.^0.5).*z2);

% adjust EGTA/EDTA pKs
zc = [1 1 1 1 2 2; 1 1 1 1 2 2]; % cation series valence
zi=[-4 -3 -4 -4 -4 -4;-4 -3 -4 -4 -4 -4]; % set species charge
z2 = zi.^2 - (zi+zc).^2 + zc.^2;
p.EB.KD = p.EB.KD0.*10.^(a./2.3025*p.I.^0.5./(1+1.6*p.I.^0.5).*z2);

% temperature correction (currently, not used due to insufficient enthalpy
% information)
%p.KD = exp(log(p.KD) + p.dHf./p.R.*(1./298.15-1./p.T));

end

%% Model Initial Conditions

function x0 = Model_ICs(p)

% Algebraic related SVs adjusted for IC consistency
x0=1e-12*ones(p.i.length,1);

% Non-solute SVs
x0(p.i.dPsi)=30;
% Matrix SVs
x0(p.i.H_x)=1e-7;
x0(p.i.Mg_x) = 0.7e-3; %  Jung et al, 1990; Biochem.
x0(p.i.K_x)=0.13;
x0(p.i.NAD_x)=p.Ntot-1e-12;
x0(p.i.NADH_x)=1e-12;
x0(p.i.ATP_x)=1e-12;
x0(p.i.ADP_x)=p.Atot-1e-12;
x0(p.i.Pi_x)=10^(-3.5241);
x0(p.i.UQ_x)=p.Qtot-1e-12;
x0(p.i.UQH2_x)=10^-12;
x0(p.i.O2_x)=20e-6;
% IMS SVs
x0(p.i.c3_x)=p.Ctot-1e-12;
x0(p.i.c2_x)=1e-12;
% Cytosolic SVs
x0(p.i.H_c)=1e-7;
x0(p.i.Mg_c)=1e-9;
x0(p.i.K_c)=0.13;
x0(p.i.ATP_c)=1e-9;
x0(p.i.ADP_c)=1e-9;
x0(p.i.Pi_c)=1e-6;
x0(p.i.O2_c)=200e-9;
end
