# Supplementary material for: Calcium phosphate precipitation inhibits mitochondrial energy metabolism
Source: PLoS Comput Biol. 2019 Jan 7;15(1):e1006719. doi: 10.1371/journal.pcbi.1006719 (PMC6336351; doi:10.1371/journal.pcbi.1006719)
Supplement: S2 File — (ZIP) [file pcbi.1006719.s002.zip › Simulate_Calcium_Inhibition.m]

%% Simulate Vinnakota 2016 Experiments and Plot Figures
%
% Copyright:
% Jason Bazil July 2018
% Bazil Laboratory
% Department of Physiology
% Michigan State University

clear

% load data
load Calcium_Inhibition_data

load Model_Parameters % load model parameters
model.label=[];model.Y=[];model.g={}; % initialize model structure

% simulate model according to experimental design discussed in main paper
model = Calcium_Inhibition(@DAEs,p,model); % simulate experiment 1 (P/M)
model = Calcium_Inhibition_SRot(@DAEs,p,model); % simulate experiment 2 (S/Rot)

% Plot Figures

% define color order matrix
c=[0 0.447 0.741;0.85 0.325 0.098;0.929 0.694 0.125;0.494 0.184 0.556];

% PM Simulations
figure
axes('fontname','Times New Roman','fontsize',44)
hold on
box on
plot([0;model.g{1}{1}],[0;model.g{2}{1}(:,p.i.dPsi)/200*100],'color',c(1,:),'linewidth',4)
plot([0;model.g{1}{2}],[0;model.g{2}{2}(:,p.i.dPsi)/200*100],'color',c(2,:),'linewidth',4)
plot([0;model.g{1}{3}],[0;model.g{2}{3}(:,p.i.dPsi)/200*100],'color',c(3,:),'linewidth',4)
plot([0;model.g{1}{4}],[0;model.g{2}{4}(:,p.i.dPsi)/200*100],'color',c(4,:),'linewidth',4)
i1=1;
errorbar(4.2,mean(data.TMRMs2{i1}),mean(data.TMRMs2{i1})-data.TMRMs2_ci{i1}(1),data.TMRMs2_ci{i1}(2)-mean(data.TMRMs2{i1}),'.','color',c(i1,:),'linewidth',3)
plot(4.2,data.TMRMs2{i1},'o','markerfacecolor',c(i1,:),'markeredgecolor',c(i1,:),'markersize',10)
errorbar(10.2,mean(data.TMRMs3{i1}),mean(data.TMRMs3{i1})-data.TMRMs3_ci{i1}(1),data.TMRMs3_ci{i1}(2)-mean(data.TMRMs3{i1}),'.','color',c(i1,:),'linewidth',3)
plot(10.2,data.TMRMs3{i1},'o','markerfacecolor',c(i1,:),'markeredgecolor',c(i1,:),'markersize',10)
i1=2;
errorbar(4.4,mean(data.TMRMs2{i1}),mean(data.TMRMs2{i1})-data.TMRMs2_ci{i1}(1),data.TMRMs2_ci{i1}(2)-mean(data.TMRMs2{i1}),'.','color',c(i1,:),'linewidth',3)
plot(4.4,data.TMRMs2{i1},'o','markerfacecolor',c(i1,:),'markeredgecolor',c(i1,:),'markersize',10)
errorbar(10.4,mean(data.TMRMs3{i1}),mean(data.TMRMs3{i1})-data.TMRMs3_ci{i1}(1),data.TMRMs3_ci{i1}(2)-mean(data.TMRMs3{i1}),'.','color',c(i1,:),'linewidth',3)
plot(10.4,data.TMRMs3{i1},'o','markerfacecolor',c(i1,:),'markeredgecolor',c(i1,:),'markersize',10)
i1=3;
errorbar(4.6,mean(data.TMRMs2{i1}),mean(data.TMRMs2{i1})-data.TMRMs2_ci{i1}(1),data.TMRMs2_ci{i1}(2)-mean(data.TMRMs2{i1}),'.','color',c(i1,:),'linewidth',3)
plot(4.6,data.TMRMs2{i1},'o','markerfacecolor',c(i1,:),'markeredgecolor',c(i1,:),'markersize',10)
errorbar(9.6,mean(data.TMRMnaca{i1}),mean(data.TMRMnaca{i1})-data.TMRMnaca_ci{i1}(1),data.TMRMnaca_ci{i1}(2)-mean(data.TMRMnaca{i1}),'.','color',c(i1,:),'linewidth',3)
plot(9.6,data.TMRMnaca{i1},'o','markerfacecolor',c(i1,:),'markeredgecolor',c(i1,:),'markersize',10)
errorbar(10.6,mean(data.TMRMs3{i1}),mean(data.TMRMs3{i1})-data.TMRMs3_ci{i1}(1),data.TMRMs3_ci{i1}(2)-mean(data.TMRMs3{i1}),'.','color',c(i1,:),'linewidth',3)
plot(10.6,data.TMRMs3{i1},'o','markerfacecolor',c(i1,:),'markeredgecolor',c(i1,:),'markersize',10)
i1=4;
errorbar(4.8,mean(data.TMRMs2{i1}),mean(data.TMRMs2{i1})-data.TMRMs2_ci{i1}(1),data.TMRMs2_ci{i1}(2)-mean(data.TMRMs2{i1}),'.','color',c(i1,:),'linewidth',3)
plot(4.8,data.TMRMs2{i1},'o','markerfacecolor',c(i1,:),'markeredgecolor',c(i1,:),'markersize',10)
errorbar(9.8,mean(data.TMRMnaca{i1}),mean(data.TMRMnaca{i1})-data.TMRMnaca_ci{i1}(1),data.TMRMnaca_ci{i1}(2)-mean(data.TMRMnaca{i1}),'.','color',c(i1,:),'linewidth',3)
plot(9.8,data.TMRMnaca{i1},'o','markerfacecolor',c(i1,:),'markeredgecolor',c(i1,:),'markersize',10)
errorbar(10.8,mean(data.TMRMs3{i1}),mean(data.TMRMs3{i1})-data.TMRMs3_ci{i1}(1),data.TMRMs3_ci{i1}(2)-mean(data.TMRMs3{i1}),'.','color',c(i1,:),'linewidth',3)
plot(10.8,data.TMRMs3{i1},'o','markerfacecolor',c(i1,:),'markeredgecolor',c(i1,:),'markersize',10)
xlim([0 20])
ylim([0 100])
set(gcf, 'Position', get(0,'Screensize')); % Maximize figure. 
ylabel('Membrane Potential (%TMRM)');%,'fontname','Times New Roman','fontsize,',18)
xlabel('Time (min)')
set(gcf,'color','none'),set(gca,'color','none')
legend({'1 mm EGTA' '4 \muM Ca^{2+}_0' '25 \muM CaCl_2' '50 \muM CaCl_2'},'box','off','location','southwest')

figure
axes('fontname','Times New Roman','fontsize',44)
hold on
box on
plot(model.g{1}{1},model.g{4}{1}.CIV/2,'color',c(1,:),'linewidth',4)
plot(model.g{1}{2},model.g{4}{2}.CIV/2,'color',c(2,:),'linewidth',4)
plot(model.g{1}{3},model.g{4}{3}.CIV/2,'color',c(3,:),'linewidth',4)
plot(model.g{1}{4},model.g{4}{4}.CIV/2,'color',c(4,:),'linewidth',4)
i1=1;
errorbar(4.2,mean(data.JO2PMs2{i1}),mean(data.JO2PMs2{i1})-data.JO2PMs2_ci{i1}(1),data.JO2PMs2_ci{i1}(2)-mean(data.JO2PMs2{i1}),'.','color',c(i1,:),'linewidth',3)
plot(4.2,data.JO2PMs2{i1},'o','markerfacecolor',c(i1,:),'markeredgecolor',c(i1,:),'markersize',10)
errorbar(9.2,mean(data.JO2PMnaca{i1}),mean(data.JO2PMnaca{i1})-data.JO2PMnaca_ci{i1}(1),data.JO2PMnaca_ci{i1}(2)-mean(data.JO2PMnaca{i1}),'.','color',c(i1,:),'linewidth',3)
plot(9.2,data.JO2PMnaca{i1},'o','markerfacecolor',c(i1,:),'markeredgecolor',c(i1,:),'markersize',10)
errorbar(10.2,mean(data.JO2PMs3{i1}),mean(data.JO2PMs3{i1})-data.JO2PMs3_ci{i1}(1),data.JO2PMs3_ci{i1}(2)-mean(data.JO2PMs3{i1}),'.','color',c(i1,:),'linewidth',3)
plot(10.2,data.JO2PMs3{i1},'o','markerfacecolor',c(i1,:),'markeredgecolor',c(i1,:),'markersize',10)
i1=2;
errorbar(4.4,mean(data.JO2PMs2{i1}),mean(data.JO2PMs2{i1})-data.JO2PMs2_ci{i1}(1),data.JO2PMs2_ci{i1}(2)-mean(data.JO2PMs2{i1}),'.','color',c(i1,:),'linewidth',3)
plot(4.4,data.JO2PMs2{i1},'o','markerfacecolor',c(i1,:),'markeredgecolor',c(i1,:),'markersize',10)
errorbar(9.4,mean(data.JO2PMnaca{i1}),mean(data.JO2PMnaca{i1})-data.JO2PMnaca_ci{i1}(1),data.JO2PMnaca_ci{i1}(2)-mean(data.JO2PMnaca{i1}),'.','color',c(i1,:),'linewidth',3)
plot(9.4,data.JO2PMnaca{i1},'o','markerfacecolor',c(i1,:),'markeredgecolor',c(i1,:),'markersize',10)
errorbar(10.4,mean(data.JO2PMs3{i1}),mean(data.JO2PMs3{i1})-data.JO2PMs3_ci{i1}(1),data.JO2PMs3_ci{i1}(2)-mean(data.JO2PMs3{i1}),'.','color',c(i1,:),'linewidth',3)
plot(10.4,data.JO2PMs3{i1},'o','markerfacecolor',c(i1,:),'markeredgecolor',c(i1,:),'markersize',10)
i1=3;
errorbar(4.6,mean(data.JO2PMs2{i1}),mean(data.JO2PMs2{i1})-data.JO2PMs2_ci{i1}(1),data.JO2PMs2_ci{i1}(2)-mean(data.JO2PMs2{i1}),'.','color',c(i1,:),'linewidth',3)
plot(4.6,data.JO2PMs2{i1},'o','markerfacecolor',c(i1,:),'markeredgecolor',c(i1,:),'markersize',10)
errorbar(9.6,mean(data.JO2PMnaca{i1}),mean(data.JO2PMnaca{i1})-data.JO2PMnaca_ci{i1}(1),data.JO2PMnaca_ci{i1}(2)-mean(data.JO2PMnaca{i1}),'.','color',c(i1,:),'linewidth',3)
plot(9.6,data.JO2PMnaca{i1},'o','markerfacecolor',c(i1,:),'markeredgecolor',c(i1,:),'markersize',10)
errorbar(10.6,mean(data.JO2PMs3{i1}),mean(data.JO2PMs3{i1})-data.JO2PMs3_ci{i1}(1),data.JO2PMs3_ci{i1}(2)-mean(data.JO2PMs3{i1}),'.','color',c(i1,:),'linewidth',3)
plot(10.6,data.JO2PMs3{i1},'o','markerfacecolor',c(i1,:),'markeredgecolor',c(i1,:),'markersize',10)
i1=4;
errorbar(4.8,mean(data.JO2PMs2{i1}),mean(data.JO2PMs2{i1})-data.JO2PMs2_ci{i1}(1),data.JO2PMs2_ci{i1}(2)-mean(data.JO2PMs2{i1}),'.','color',c(i1,:),'linewidth',3)
plot(4.8,data.JO2PMs2{i1},'o','markerfacecolor',c(i1,:),'markeredgecolor',c(i1,:),'markersize',10)
errorbar(9.8,mean(data.JO2PMnaca{i1}),mean(data.JO2PMnaca{i1})-data.JO2PMnaca_ci{i1}(1),data.JO2PMnaca_ci{i1}(2)-mean(data.JO2PMnaca{i1}),'.','color',c(i1,:),'linewidth',3)
plot(9.8,data.JO2PMnaca{i1},'o','markerfacecolor',c(i1,:),'markeredgecolor',c(i1,:),'markersize',10)
errorbar(10.8,mean(data.JO2PMs3{i1}),mean(data.JO2PMs3{i1})-data.JO2PMs3_ci{i1}(1),data.JO2PMs3_ci{i1}(2)-mean(data.JO2PMs3{i1}),'.','color',c(i1,:),'linewidth',3)
plot(10.8,data.JO2PMs3{i1},'o','markerfacecolor',c(i1,:),'markeredgecolor',c(i1,:),'markersize',10)
xlim([0 20])
set(gcf, 'Position', get(0,'Screensize')); % Maximize figure. 
ylabel('J_{O2} (nmol/mg/min)');%,'fontname','Times New Roman','fontsize,',18)
xlabel('Time (min)')
set(gcf,'color','none'),set(gca,'color','none')

figure
axes('fontname','Times New Roman','fontsize',44)
hold on
box on
plot(model.g{1}{1},model.g{4}{1}.CIV/2,'color',c(1,:),'linewidth',4)
plot(model.g{1}{2},model.g{4}{2}.CIV/2,'color',c(2,:),'linewidth',4)
plot(model.g{1}{3},model.g{4}{3}.CIV/2,'color',c(3,:),'linewidth',4)
plot(model.g{1}{4},model.g{4}{4}.CIV/2,'color',c(4,:),'linewidth',4)
i1=1;
errorbar(4.2,mean(data.JO2PMs2{i1}),mean(data.JO2PMs2{i1})-data.JO2PMs2_ci{i1}(1),data.JO2PMs2_ci{i1}(2)-mean(data.JO2PMs2{i1}),'.','color',c(i1,:),'linewidth',3)
plot(4.2,data.JO2PMs2{i1},'o','markerfacecolor',c(i1,:),'markeredgecolor',c(i1,:),'markersize',10)
errorbar(9.2,mean(data.JO2PMnaca{i1}),mean(data.JO2PMnaca{i1})-data.JO2PMnaca_ci{i1}(1),data.JO2PMnaca_ci{i1}(2)-mean(data.JO2PMnaca{i1}),'.','color',c(i1,:),'linewidth',3)
plot(9.2,data.JO2PMnaca{i1},'o','markerfacecolor',c(i1,:),'markeredgecolor',c(i1,:),'markersize',10)
errorbar(10.2,mean(data.JO2PMs3{i1}),mean(data.JO2PMs3{i1})-data.JO2PMs3_ci{i1}(1),data.JO2PMs3_ci{i1}(2)-mean(data.JO2PMs3{i1}),'.','color',c(i1,:),'linewidth',3)
plot(10.2,data.JO2PMs3{i1},'o','markerfacecolor',c(i1,:),'markeredgecolor',c(i1,:),'markersize',10)
i1=2;
errorbar(4.4,mean(data.JO2PMs2{i1}),mean(data.JO2PMs2{i1})-data.JO2PMs2_ci{i1}(1),data.JO2PMs2_ci{i1}(2)-mean(data.JO2PMs2{i1}),'.','color',c(i1,:),'linewidth',3)
plot(4.4,data.JO2PMs2{i1},'o','markerfacecolor',c(i1,:),'markeredgecolor',c(i1,:),'markersize',10)
errorbar(9.4,mean(data.JO2PMnaca{i1}),mean(data.JO2PMnaca{i1})-data.JO2PMnaca_ci{i1}(1),data.JO2PMnaca_ci{i1}(2)-mean(data.JO2PMnaca{i1}),'.','color',c(i1,:),'linewidth',3)
plot(9.4,data.JO2PMnaca{i1},'o','markerfacecolor',c(i1,:),'markeredgecolor',c(i1,:),'markersize',10)
errorbar(10.4,mean(data.JO2PMs3{i1}),mean(data.JO2PMs3{i1})-data.JO2PMs3_ci{i1}(1),data.JO2PMs3_ci{i1}(2)-mean(data.JO2PMs3{i1}),'.','color',c(i1,:),'linewidth',3)
plot(10.4,data.JO2PMs3{i1},'o','markerfacecolor',c(i1,:),'markeredgecolor',c(i1,:),'markersize',10)
i1=3;
errorbar(4.6,mean(data.JO2PMs2{i1}),mean(data.JO2PMs2{i1})-data.JO2PMs2_ci{i1}(1),data.JO2PMs2_ci{i1}(2)-mean(data.JO2PMs2{i1}),'.','color',c(i1,:),'linewidth',3)
plot(4.6,data.JO2PMs2{i1},'o','markerfacecolor',c(i1,:),'markeredgecolor',c(i1,:),'markersize',10)
errorbar(9.6,mean(data.JO2PMnaca{i1}),mean(data.JO2PMnaca{i1})-data.JO2PMnaca_ci{i1}(1),data.JO2PMnaca_ci{i1}(2)-mean(data.JO2PMnaca{i1}),'.','color',c(i1,:),'linewidth',3)
plot(9.6,data.JO2PMnaca{i1},'o','markerfacecolor',c(i1,:),'markeredgecolor',c(i1,:),'markersize',10)
errorbar(10.6,mean(data.JO2PMs3{i1}),mean(data.JO2PMs3{i1})-data.JO2PMs3_ci{i1}(1),data.JO2PMs3_ci{i1}(2)-mean(data.JO2PMs3{i1}),'.','color',c(i1,:),'linewidth',3)
plot(10.6,data.JO2PMs3{i1},'o','markerfacecolor',c(i1,:),'markeredgecolor',c(i1,:),'markersize',10)
i1=4;
errorbar(4.8,mean(data.JO2PMs2{i1}),mean(data.JO2PMs2{i1})-data.JO2PMs2_ci{i1}(1),data.JO2PMs2_ci{i1}(2)-mean(data.JO2PMs2{i1}),'.','color',c(i1,:),'linewidth',3)
plot(4.8,data.JO2PMs2{i1},'o','markerfacecolor',c(i1,:),'markeredgecolor',c(i1,:),'markersize',10)
errorbar(9.8,mean(data.JO2PMnaca{i1}),mean(data.JO2PMnaca{i1})-data.JO2PMnaca_ci{i1}(1),data.JO2PMnaca_ci{i1}(2)-mean(data.JO2PMnaca{i1}),'.','color',c(i1,:),'linewidth',3)
plot(9.8,data.JO2PMnaca{i1},'o','markerfacecolor',c(i1,:),'markeredgecolor',c(i1,:),'markersize',10)
errorbar(10.8,mean(data.JO2PMs3{i1}),mean(data.JO2PMs3{i1})-data.JO2PMs3_ci{i1}(1),data.JO2PMs3_ci{i1}(2)-mean(data.JO2PMs3{i1}),'.','color',c(i1,:),'linewidth',3)
plot(10.8,data.JO2PMs3{i1},'o','markerfacecolor',c(i1,:),'markeredgecolor',c(i1,:),'markersize',10)
xlim([0 10])
ylim([20 60])
set(gcf, 'Position', get(0,'Screensize')); % Maximize figure. 
% ylabel('J_{O2} (nmol/mg/min)');%,'fontname','Times New Roman','fontsize,',18)
% xlabel('Time (min)')
set(gcf,'color','none'),set(gca,'color','none')

figure
axes('fontname','Times New Roman','fontsize',44)
hold on
box on
errorbar(data.tCas(31:10:60*5.8/2)-1,mean(data.Ca25s(31:10:60*5.8/2,:),2),mean(data.Ca25s(31:10:60*5.8/2,:),2)-data.Ca25s_ci(31:10:60*5.8/2,1),data.Ca25s_ci(31:10:60*5.8/2,2)-mean(data.Ca25s(31:10:60*5.8/2,:),2),'o','color',[0 0 0],'linewidth',3)
errorbar(data.tCas(190:10:331)-1,mean(data.Ca25s(190:10:331,:),2),mean(data.Ca25s(190:10:331,:),2)-data.Ca25s_ci(190:10:331,1),data.Ca25s_ci(190:10:331,2)-mean(data.Ca25s(190:10:331,:),2),'o','color',c(3,:),'linewidth',3)
errorbar(data.tCas(190:10:331)-1,mean(data.Ca50s(190:10:331,:),2),mean(data.Ca50s(190:10:331,:),2)-data.Ca50s_ci(190:10:331,1),data.Ca50s_ci(190:10:331,2)-mean(data.Ca50s(190:10:331,:),2),'o','color',c(4,:),'linewidth',3)
plot(model.g{1}{2},model.g{2}{2}(:,p.i.Ca_c)*1e6,'color',c(2,:),'linewidth',4)
plot(model.g{1}{3},model.g{2}{3}(:,p.i.Ca_c)*1e6,'color',c(3,:),'linewidth',4)
plot(model.g{1}{4},model.g{2}{4}(:,p.i.Ca_c)*1e6,'color',c(4,:),'linewidth',4)
xlim([0 20])
set(gcf, 'Position', get(0,'Screensize')); % Maximize figure. 
ylabel('Buffer [Ca^{2+}] (\muM)');%,'fontname','Times New Roman','fontsize,',18)
xlabel('Time (min)')
set(gcf,'color','none'),set(gca,'color','none')

figure
axes('fontname','Times New Roman','fontsize',44)
hold on
box on
errorbar(data.JO2t25s(1:10:end)+5.1,mean(data.JO225s(1:10:end,:),2),data.JO225s_ci(1:10:end,1)-mean(data.JO225s(1:10:end,:),2),data.JO225s_ci(1:10:end,2)-mean(data.JO225s(1:10:end,:),2),'o','color',c(3,:),'linewidth',3)
errorbar(data.JO2t50s(1:10:end)+5.1,mean(data.JO250s(1:10:end,:),2),data.JO250s_ci(1:10:end,1)-mean(data.JO250s(1:10:end,:),2),data.JO250s_ci(1:10:end,2)-mean(data.JO250s(1:10:end,:),2),'o','color',c(4,:),'linewidth',3)
plot(model.g{1}{3},model.g{4}{3}.CIV/2,'color',c(3,:),'linewidth',4)
plot(model.g{1}{4},model.g{4}{4}.CIV/2,'color',c(4,:),'linewidth',4)
xlim([5 9])
set(gcf, 'Position', get(0,'Screensize')); % Maximize figure. 
ylabel('J_{O2} (nmol/mg/min)');%,'fontname','Times New Roman','fontsize,',18)
xlabel('Time (min)')
set(gcf,'color','none'),set(gca,'color','none')

figure
axes('fontname','Times New Roman','fontsize',44)
hold on
box on
plot(model.g{1}{1},model.g{2}{1}(:,p.i.Ca_x)*1e6,'linewidth',3)
plot(model.g{1}{2},model.g{2}{2}(:,p.i.Ca_x)*1e6,'linewidth',3)
plot(model.g{1}{3},model.g{2}{3}(:,p.i.Ca_x)*1e6,'linewidth',3)
plot(model.g{1}{4},model.g{2}{4}(:,p.i.Ca_x)*1e6,'linewidth',3)
xlabel('Time (min)')
ylabel('Matrix Ca^{2+} (\muM)')
xlim([0 20])
set(gcf, 'Position', get(0,'Screensize')); % Maximize figure. 
set(gcf,'color','none'),set(gca,'color','none')
% legend({'4 \muM Ca^{2+}_0' '25 \muM CaCl_2' '50 \muM CaCl_2'},'box','off','location','northwest')

figure
axes('fontname','Times New Roman','fontsize',44)
hold on
box on
plot(model.g{1}{1},-log10(model.g{2}{1}(:,p.i.H_x)),'linewidth',3)
plot(model.g{1}{2},-log10(model.g{2}{2}(:,p.i.H_x)),'linewidth',3)
plot(model.g{1}{3},-log10(model.g{2}{3}(:,p.i.H_x)),'linewidth',3)
plot(model.g{1}{4},-log10(model.g{2}{4}(:,p.i.H_x)),'linewidth',3)
xlabel('Time (min)')
ylabel('Matrix pH')
ylim([7 7.5])
xlim([0 20])
set(gcf, 'Position', get(0,'Screensize')); % Maximize figure. 
set(gcf,'color','none'),set(gca,'color','none')
% legend({'4 \muM Ca^{2+}_0' '25 \muM CaCl_2' '50 \muM CaCl_2'},'box','off','location','northwest')

% Succinate Simulations
figure
axes('fontname','Times New Roman','fontsize',44)
hold on
box on
plot(model.g{5}{1},model.g{8}{1}.CIV/2,'color',c(1,:),'linewidth',4)
plot(model.g{5}{2},model.g{8}{2}.CIV/2,'color',c(2,:),'linewidth',4)
plot(model.g{5}{3},model.g{8}{3}.CIV/2,'color',c(3,:),'linewidth',4)
plot(model.g{5}{4},model.g{8}{4}.CIV/2,'color',c(4,:),'linewidth',4)
i1=1;
errorbar(1.8,mean(data.JO2SRs2{i1}),mean(data.JO2SRs2{i1})-data.JO2SRs2_ci{i1}(1),data.JO2SRs2_ci{i1}(2)-mean(data.JO2SRs2{i1}),'.','color',c(i1,:),'linewidth',3)
plot(1.8,data.JO2SRs2{i1},'o','markerfacecolor',c(i1,:),'markeredgecolor',c(i1,:),'markersize',10)
errorbar(4.2,mean(data.JO2SRnaca{i1}),mean(data.JO2SRnaca{i1})-data.JO2SRnaca_ci{i1}(1),data.JO2SRnaca_ci{i1}(2)-mean(data.JO2SRnaca{i1}),'.','color',c(i1,:),'linewidth',3)
plot(4.2,data.JO2SRnaca{i1},'o','markerfacecolor',c(i1,:),'markeredgecolor',c(i1,:),'markersize',10)
errorbar(5.2,mean(data.JO2SRs3{i1}),mean(data.JO2SRs3{i1})-data.JO2SRs3_ci{i1}(1),data.JO2SRs3_ci{i1}(2)-mean(data.JO2SRs3{i1}),'.','color',c(i1,:),'linewidth',3)
plot(5.2,data.JO2SRs3{i1},'o','markerfacecolor',c(i1,:),'markeredgecolor',c(i1,:),'markersize',10)
i1=2;
errorbar(2.0,mean(data.JO2SRs2{i1}),mean(data.JO2SRs2{i1})-data.JO2SRs2_ci{i1}(1),data.JO2SRs2_ci{i1}(2)-mean(data.JO2SRs2{i1}),'.','color',c(i1,:),'linewidth',3)
plot(2.0,data.JO2SRs2{i1},'o','markerfacecolor',c(i1,:),'markeredgecolor',c(i1,:),'markersize',10)
errorbar(4.4,mean(data.JO2SRnaca{i1}),mean(data.JO2SRnaca{i1})-data.JO2SRnaca_ci{i1}(1),data.JO2SRnaca_ci{i1}(2)-mean(data.JO2SRnaca{i1}),'.','color',c(i1,:),'linewidth',3)
plot(4.4,data.JO2SRnaca{i1},'o','markerfacecolor',c(i1,:),'markeredgecolor',c(i1,:),'markersize',10)
errorbar(5.4,mean(data.JO2SRs3{i1}),mean(data.JO2SRs3{i1})-data.JO2SRs3_ci{i1}(1),data.JO2SRs3_ci{i1}(2)-mean(data.JO2SRs3{i1}),'.','color',c(i1,:),'linewidth',3)
plot(5.4,data.JO2SRs3{i1},'o','markerfacecolor',c(i1,:),'markeredgecolor',c(i1,:),'markersize',10)
i1=3;
errorbar(2.2,mean(data.JO2SRs2{i1}),mean(data.JO2SRs2{i1})-data.JO2SRs2_ci{i1}(1),data.JO2SRs2_ci{i1}(2)-mean(data.JO2SRs2{i1}),'.','color',c(i1,:),'linewidth',3)
plot(2.2,data.JO2SRs2{i1},'o','markerfacecolor',c(i1,:),'markeredgecolor',c(i1,:),'markersize',10)
errorbar(4.4,mean(data.JO2SRnaca{i1}),mean(data.JO2SRnaca{i1})-data.JO2SRnaca_ci{i1}(1),data.JO2SRnaca_ci{i1}(2)-mean(data.JO2SRnaca{i1}),'.','color',c(i1,:),'linewidth',3)
plot(4.4,data.JO2SRnaca{i1},'o','markerfacecolor',c(i1,:),'markeredgecolor',c(i1,:),'markersize',10)
errorbar(5.6,mean(data.JO2SRs3{i1}),mean(data.JO2SRs3{i1})-data.JO2SRs3_ci{i1}(1),data.JO2SRs3_ci{i1}(2)-mean(data.JO2SRs3{i1}),'.','color',c(i1,:),'linewidth',3)
plot(5.6,data.JO2SRs3{i1},'o','markerfacecolor',c(i1,:),'markeredgecolor',c(i1,:),'markersize',10)
i1=4;
errorbar(2.4,mean(data.JO2SRs2{i1}),mean(data.JO2SRs2{i1})-data.JO2SRs2_ci{i1}(1),data.JO2SRs2_ci{i1}(2)-mean(data.JO2SRs2{i1}),'.','color',c(i1,:),'linewidth',3)
plot(2.4,data.JO2SRs2{i1},'o','markerfacecolor',c(i1,:),'markeredgecolor',c(i1,:),'markersize',10)
errorbar(4.6,mean(data.JO2SRnaca{i1}),mean(data.JO2SRnaca{i1})-data.JO2SRnaca_ci{i1}(1),data.JO2SRnaca_ci{i1}(2)-mean(data.JO2SRnaca{i1}),'.','color',c(i1,:),'linewidth',3)
plot(4.6,data.JO2SRnaca{i1},'o','markerfacecolor',c(i1,:),'markeredgecolor',c(i1,:),'markersize',10)
errorbar(5.8,mean(data.JO2SRs3{i1}),mean(data.JO2SRs3{i1})-data.JO2SRs3_ci{i1}(1),data.JO2SRs3_ci{i1}(2)-mean(data.JO2SRs3{i1}),'.','color',c(i1,:),'linewidth',3)
plot(5.8,data.JO2SRs3{i1},'o','markerfacecolor',c(i1,:),'markeredgecolor',c(i1,:),'markersize',10)
xlim([0 10])
ylim([0 550])
set(gcf, 'Position', get(0,'Screensize')); % Maximize figure. 
ylabel('J_{O2} (nmol/mg/min)');%,'fontname','Times New Roman','fontsize,',18)
xlabel('Time (min)')
set(gcf,'color','none'),set(gca,'color','none')
