# Supplementary material for: Calcium phosphate precipitation inhibits mitochondrial energy metabolism
Source: PLoS Comput Biol. 2019 Jan 7;15(1):e1006719. doi: 10.1371/journal.pcbi.1006719 (PMC6336351; doi:10.1371/journal.pcbi.1006719)
Supplement: S2 File — (ZIP) [file pcbi.1006719.s002.zip › Simulate_Vinnakota_2016.m]

%% Simulate Vinnakota 2016 Experiments and Plot Figures
%
% Copyright:
% Jason Bazil July 2018
% Bazil Laboratory
% Department of Physiology
% Michigan State University

clear

% load data
load Vinnakota_2016_data

load Model_Parameters % load model parameters
model.label=[];model.Y=[];model.g={}; % initialize model structure

% simulate model according to Vinnakota experimental design
model = Vinnakota_2016(@DAEs,p,model);

% Plot Figures

% collect labels for plotting purposes
mlabels={};
for i=1:numel(model.label)
mlabels{i}=model.label{i};
end
dlabels={};
for i=1:numel(data.label)
dlabels{i}=data.label{i};
end

yvar = 'dPsi';
h2=figure;
a=axes('parent',h2,'fontsize',28,'fontname','Times New Roman');
box on
hold on
plot(model.Y{find(strcmpi(mlabels,'JO2set1a.txt'))}(:,2)*1e3,model.Y{find(strcmpi(mlabels,[yvar 'set1a.txt']))}(:,2),'b','linewidth',4)
plot(model.Y{find(strcmpi(mlabels,'JO2set1b.txt'))}(:,2)*1e3,model.Y{find(strcmpi(mlabels,[yvar 'set1b.txt']))}(:,2),'r','linewidth',4)
[k,i1,i2]=intersect(data.Y{find(strcmpi(dlabels,'JO2set1a.txt'))}(:,1),data.Y{find(strcmpi(dlabels,[yvar 'set1a.txt']))}(:,1));
a1=errorbar(data.Y{find(strcmpi(dlabels,'JO2set1a.txt'))}(i1,2)*1e3,data.Y{find(strcmpi(dlabels,[yvar 'set1a.txt']))}(i2,2),data.Y{find(strcmpi(dlabels,'JO2set1a.txt'))}(i1,3)*1e3,'bo','horizontal');
set(a1(1),'markersize',10,'linewidth',2,'markerfacecolor',[0 0 1],'markeredgecolor',[0 0 0])
errorbar(data.Y{find(strcmpi(dlabels,'JO2set1a.txt'))}(i1,2)*1e3,data.Y{find(strcmpi(dlabels,[yvar 'set1a.txt']))}(i2,2),data.Y{find(strcmpi(dlabels,[yvar 'set1a.txt']))}(i2,3),'bo','markersize',15,'linewidth',3,'markerfacecolor',[0 0 1],'markeredgecolor',[0 0 0])
[k,i1,i2]=intersect(data.Y{find(strcmpi(dlabels,'JO2set1b.txt'))}(:,1),data.Y{find(strcmpi(dlabels,[yvar 'set1b.txt']))}(:,1));
a2=errorbar(data.Y{find(strcmpi(dlabels,'JO2set1b.txt'))}(i1,2)*1e3,data.Y{find(strcmpi(dlabels,[yvar 'set1b.txt']))}(i2,2),data.Y{find(strcmpi(dlabels,'JO2set1b.txt'))}(i1,3)*1e3,'ro','horizontal');
set(a2(1),'markersize',10,'linewidth',2,'markerfacecolor',[1 0 0],'markeredgecolor',[0 0 0])
errorbar(data.Y{find(strcmpi(dlabels,'JO2set1b.txt'))}(i1,2)*1e3,data.Y{find(strcmpi(dlabels,[yvar 'set1b.txt']))}(i2,2),data.Y{find(strcmpi(dlabels,[yvar 'set1b.txt']))}(i2,3),'ro','markersize',15,'linewidth',3,'markerfacecolor',[1 0 0],'markeredgecolor',[0 0 0])
xlabel('V_O_2 (nmol O_2 / min / U CS)','fontsize',28)
ylabel('\Delta\Psi (mV)','fontsize',28)
title([]),axis('tight'),set(gcf,'color','none'),set(gca,'color','none')
set(a,'xtick',[0 50 100 150],'xlim',[0 165])

yvar = 'NADH';
h2=figure;
a=axes('parent',h2,'fontsize',28,'fontname','Times New Roman');
box on
hold on
plot(model.Y{find(strcmpi(mlabels,'JO2set1a.txt'))}(:,2)*1e3,model.Y{find(strcmpi(mlabels,[yvar 'set1a.txt']))}(:,2),'b','linewidth',4)
plot(model.Y{find(strcmpi(mlabels,'JO2set1b.txt'))}(:,2)*1e3,model.Y{find(strcmpi(mlabels,[yvar 'set1b.txt']))}(:,2),'r','linewidth',4)
[k,i1,i2]=intersect(data.Y{find(strcmpi(dlabels,'JO2set1a.txt'))}(:,1),data.Y{find(strcmpi(dlabels,[yvar 'set1a.txt']))}(:,1));
a1=errorbar(data.Y{find(strcmpi(dlabels,'JO2set1a.txt'))}(i1,2)*1e3,data.Y{find(strcmpi(dlabels,[yvar 'set1a.txt']))}(i2,2),data.Y{find(strcmpi(dlabels,'JO2set1a.txt'))}(i1,3)*1e3,'bo','horizontal');
set(a1(1),'markersize',10,'linewidth',2,'markerfacecolor',[0 0 1],'markeredgecolor',[0 0 0])
errorbar(data.Y{find(strcmpi(dlabels,'JO2set1a.txt'))}(i1,2)*1e3,data.Y{find(strcmpi(dlabels,[yvar 'set1a.txt']))}(i2,2),data.Y{find(strcmpi(dlabels,[yvar 'set1a.txt']))}(i2,3),'bo','markersize',15,'linewidth',3,'markerfacecolor',[0 0 1],'markeredgecolor',[0 0 0])
[k,i1,i2]=intersect(data.Y{find(strcmpi(dlabels,'JO2set1b.txt'))}(:,1),data.Y{find(strcmpi(dlabels,[yvar 'set1b.txt']))}(:,1));
a2=errorbar(data.Y{find(strcmpi(dlabels,'JO2set1b.txt'))}(i1,2)*1e3,data.Y{find(strcmpi(dlabels,[yvar 'set1b.txt']))}(i2,2),data.Y{find(strcmpi(dlabels,'JO2set1b.txt'))}(i1,3)*1e3,'ro','horizontal');
set(a2(1),'markersize',10,'linewidth',2,'markerfacecolor',[1 0 0],'markeredgecolor',[0 0 0])
errorbar(data.Y{find(strcmpi(dlabels,'JO2set1b.txt'))}(i1,2)*1e3,data.Y{find(strcmpi(dlabels,[yvar 'set1b.txt']))}(i2,2),data.Y{find(strcmpi(dlabels,[yvar 'set1b.txt']))}(i2,3),'ro','markersize',15,'linewidth',3,'markerfacecolor',[1 0 0],'markeredgecolor',[0 0 0])
xlabel('V_O_2 (nmol O_2 / min / U CS)','fontsize',28)
ylabel('NADH (normalized)','fontsize',28)
title([]),axis('tight'),set(gcf,'color','none'),set(gca,'color','none')
set(a,'xtick',[0 50 100 150],'xlim',[0 165])

yvar = 'Cytc';
h3=figure;
a=axes('parent',h3,'fontsize',28,'fontname','Times New Roman');
box on
hold on
plot(model.Y{find(strcmpi(mlabels,'JO2set1a.txt'))}(:,2)*1e3,model.Y{find(strcmpi(mlabels,[yvar 'set1a.txt']))}(:,2),'b','linewidth',4)
plot(model.Y{find(strcmpi(mlabels,'JO2set1b.txt'))}(:,2)*1e3,model.Y{find(strcmpi(mlabels,[yvar 'set1b.txt']))}(:,2),'r','linewidth',4)
[k,i1,i2]=intersect(data.Y{find(strcmpi(dlabels,'JO2set1a.txt'))}(:,1),data.Y{find(strcmpi(dlabels,[yvar 'set1a.txt']))}(:,1));
a1=errorbar(data.Y{find(strcmpi(dlabels,'JO2set1a.txt'))}(i1,2)*1e3,data.Y{find(strcmpi(dlabels,[yvar 'set1a.txt']))}(i2,2),data.Y{find(strcmpi(dlabels,'JO2set1a.txt'))}(i1,3)*1e3,'bo','horizontal');
set(a1(1),'markersize',10,'linewidth',2,'markerfacecolor',[0 0 1],'markeredgecolor',[0 0 0])
errorbar(data.Y{find(strcmpi(dlabels,'JO2set1a.txt'))}(i1,2)*1e3,data.Y{find(strcmpi(dlabels,[yvar 'set1a.txt']))}(i2,2),data.Y{find(strcmpi(dlabels,[yvar 'set1a.txt']))}(i2,3),'bo','markersize',15,'linewidth',3,'markerfacecolor',[0 0 1],'markeredgecolor',[0 0 0])
[k,i1,i2]=intersect(data.Y{find(strcmpi(dlabels,'JO2set1b.txt'))}(:,1),data.Y{find(strcmpi(dlabels,[yvar 'set1b.txt']))}(:,1));
a2=errorbar(data.Y{find(strcmpi(dlabels,'JO2set1b.txt'))}(i1,2)*1e3,data.Y{find(strcmpi(dlabels,[yvar 'set1b.txt']))}(i2,2),data.Y{find(strcmpi(dlabels,'JO2set1b.txt'))}(i1,3)*1e3,'ro','horizontal');
set(a2(1),'markersize',10,'linewidth',2,'markerfacecolor',[1 0 0],'markeredgecolor',[0 0 0])
errorbar(data.Y{find(strcmpi(dlabels,'JO2set1b.txt'))}(i1,2)*1e3,data.Y{find(strcmpi(dlabels,[yvar 'set1b.txt']))}(i2,2),data.Y{find(strcmpi(dlabels,[yvar 'set1b.txt']))}(i2,3),'ro','markersize',15,'linewidth',3,'markerfacecolor',[1 0 0],'markeredgecolor',[0 0 0])
xlabel('V_O_2 (nmol O_2 / min / U CS)','fontsize',28)
ylabel('Cyt c^{2+} (normalized)','fontsize',28)
title([]),axis('tight'),set(gcf,'color','none'),set(gca,'color','none')
set(a,'xtick',[0 50 100 150],'xlim',[0 165])

yvar = 'ADP';
h4=figure;
a=axes('parent',h4,'fontsize',28,'fontname','Times New Roman');
box on
hold on
plot(model.Y{find(strcmpi(mlabels,'JO2set1a.txt'))}(:,2)*1e3,model.Y{find(strcmpi(mlabels,[yvar 'set1a.txt']))}(:,2),'b','linewidth',4)
plot(model.Y{find(strcmpi(mlabels,'JO2set1b.txt'))}(:,2)*1e3,model.Y{find(strcmpi(mlabels,[yvar 'set1b.txt']))}(:,2),'r','linewidth',4)
[k,i1,i2]=intersect(data.Y{find(strcmpi(dlabels,'JO2set1a.txt'))}(:,1),data.Y{find(strcmpi(dlabels,[yvar 'set1a.txt']))}(:,1));
a1=errorbar(data.Y{find(strcmpi(dlabels,'JO2set1a.txt'))}(i1,2)*1e3,data.Y{find(strcmpi(dlabels,[yvar 'set1a.txt']))}(i2,2),data.Y{find(strcmpi(dlabels,'JO2set1a.txt'))}(i1,3)*1e3,'bo','horizontal');
set(a1(1),'markersize',10,'linewidth',2,'markerfacecolor',[0 0 1],'markeredgecolor',[0 0 0])
errorbar(data.Y{find(strcmpi(dlabels,'JO2set1a.txt'))}(i1,2)*1e3,data.Y{find(strcmpi(dlabels,[yvar 'set1a.txt']))}(i2,2),data.Y{find(strcmpi(dlabels,[yvar 'set1a.txt']))}(i2,3),'bo','markersize',15,'linewidth',3,'markerfacecolor',[0 0 1],'markeredgecolor',[0 0 0])
[k,i1,i2]=intersect(data.Y{find(strcmpi(dlabels,'JO2set1b.txt'))}(:,1),data.Y{find(strcmpi(dlabels,[yvar 'set1b.txt']))}(:,1));
a2=errorbar(data.Y{find(strcmpi(dlabels,'JO2set1b.txt'))}(i1,2)*1e3,data.Y{find(strcmpi(dlabels,[yvar 'set1b.txt']))}(i2,2),data.Y{find(strcmpi(dlabels,'JO2set1b.txt'))}(i1,3)*1e3,'ro','horizontal');
set(a2(1),'markersize',10,'linewidth',2,'markerfacecolor',[1 0 0],'markeredgecolor',[0 0 0])
errorbar(data.Y{find(strcmpi(dlabels,'JO2set1b.txt'))}(i1,2)*1e3,data.Y{find(strcmpi(dlabels,[yvar 'set1b.txt']))}(i2,2),data.Y{find(strcmpi(dlabels,[yvar 'set1b.txt']))}(i2,3),'ro','markersize',15,'linewidth',3,'markerfacecolor',[1 0 0],'markeredgecolor',[0 0 0])
xlabel('V_O_2 (nmol O_2 / min / U CS)','fontsize',28)
ylabel('Buffer ADP (mM)','fontsize',28)
title([]),axis('tight'),set(gcf,'color','none'),set(gca,'color','none')
set(a,'xtick',[0 50 100 150],'xlim',[0 165])
