# Supplementary material for: Calcium phosphate precipitation inhibits mitochondrial energy metabolism
Source: PLoS Comput Biol. 2019 Jan 7;15(1):e1006719. doi: 10.1371/journal.pcbi.1006719 (PMC6336351; doi:10.1371/journal.pcbi.1006719)
Supplement: S2 File — (ZIP) [file pcbi.1006719.s002.zip › Vinnakota_2016.m]

% Simulate Vinnakota 2016 experiments
%
% Copyright:
% Jason Bazil July 2018
% Bazil Laboratory
% Department of Physiology
% Michigan State University

function model = Vinnakota_2016(fun,p,model)
%% Initiale Model Parameters and ICs
xi0 = Model_ICs(p); % general model ICs
xi0(p.i.O2_x)=200e-6; % approximate buffer [O2]

p.exp = 1; % clamp all cytosolic cations
p.Vinnakota = true; % set flag for Vinnakota exps

%% Set water/mito volume fraction (based on mito load)
p.Vol.H2O_cyt = 1e6/0.1; % nl buffer / mg based on 0.1 mg/ml mitochondria
p.cBuff.Htot = 20e-3; % MOPS
p.cBuff.KD_H = 10^-7.2; % MOPS pKa

%% Initialize Integrator Options

% Mass matrix
M=eye(p.i.length);
M(p.i.ATP_x,:)=0;M(p.i.NADH_x,:)=0;M(p.i.UQH2_x,:)=0;M(p.i.c2_x,:)=0;

% define integration absolute tolerances for matrix, ims and cytosol SVs
AbsTol_vec=1e-9.*ones(1,p.i.length);

% set global integrator options
options = odeset('RelTol',1e-4,'AbsTol',AbsTol_vec,'Vectorized','on', ...
    'MassSingular','yes','Mass',M,'MStateDependence','none','BDF','on');
% Note: cannot use non-negativity constraint with system of fun
p.max_cputime = 60; % s

%% Set Vinnakota ICs
xi0(p.i.H_c) = 10^-7.2; % M
xi0(p.i.Mg_c) = 1e-3; % M
xi0(p.i.ATP_c) = 5e-3; % M
xi0(p.i.K_c) = 0.13; % M
xi0(p.i.K_x) = 0.0855; % M approx
xi0(p.i.Pi_c) = 1e-3; % M

% set Apyrase titration vector
Apyrase = [0 logspace(-3,0.1,41)]; % umol/min

%% Run Model Initialization for 1 mM Pi (1 min incubation)
p.ATPase.Etot = 0;
[t_ic,x_ic] = ode15s(fun,[0 5],xi0,options,p);

% set ICs for 1 mM Pi simulations
xi1=x_ic(end,:);

%% Run 1 mM Pi Simulations to Steady-State
for j=1:numel(Apyrase)
p.ATPase.Etot = Apyrase(j)*1e-6/1e-3; % M/min;
[t1{j},x1{j}] = ode15s(fun,[0 3],xi1,options,p);
[f1{j},J1{j}] = fun(t1{j}',x1{j}.',p);
end

%% Run Model Initialization for 5 mM Pi (1 min incubation)
p.ATPase.Etot = 0;
xi0(p.i.Pi_c) = 5e-3; % M
[t_ic2,x_ic2] = ode15s(fun,[0 5],xi0,options,p);
% set ICs for 5 mM Pi simulations
xi2=x_ic2(end,:);

%% Run 5 mM Pi Simulations to Steady-State
for j=1:numel(Apyrase)
p.ATPase.Etot = Apyrase(j)*1e-6/1e-3;%*m2(j); % M/min;
[t2{j},x2{j}] = ode15s(fun,[0 3],xi2,options,p);
[f2{j},J2{j}] = fun(t2{j}',x2{j}.',p);
end

%% Store Model Output for Simulations

O2conv = 1e-3*(0.1/0.337)/2; % converts nmol O/min/mg to umol O2/min/U CS using 0.1 mg / 0.337 U CS and 0.1 mg/ml
for j=1:numel(Apyrase)
    NADH1(j) = x1{j}(end,p.i.NADH_x)/p.Ntot;
    JO21(j) = J1{j}.CIV(end)*O2conv;
    Cred1(j) = x1{j}(end,p.i.c2_x)/p.Ctot;
    dPsi1(j) = x1{j}(end,p.i.dPsi);
    ADP1(j) = x1{j}(end,p.i.ADP_c);

    NADH2(j) = x2{j}(end,p.i.NADH_x)/p.Ntot;
    JO22(j) = J2{j}.CIV(end)*O2conv;
    Cred2(j) = x2{j}(end,p.i.c2_x)/p.Ctot;
    dPsi2(j) = x2{j}(end,p.i.dPsi);
    ADP2(j) = x2{j}(end,p.i.ADP_c);

end

% define model output according to data
model.label{numel(model.label)+1} = 'dPsiset1a.txt';
model.label{numel(model.label)+1} = 'NADHset1a.txt';
model.label{numel(model.label)+1} = 'Cytcset1a.txt';
model.label{numel(model.label)+1} = 'JO2set1a.txt';
model.label{numel(model.label)+1} = 'ADPset1a.txt';

model.Y{numel(model.Y)+1}=[Apyrase; dPsi1]'; % [U mV]
model.Y{numel(model.Y)+1}=[Apyrase; NADH1]'; % [U fraction]
model.Y{numel(model.Y)+1}=[Apyrase; Cred1]'; % [U fraction]
model.Y{numel(model.Y)+1}=[Apyrase; JO21]'; % [U umol O2/min/U CS]
model.Y{numel(model.Y)+1}=[Apyrase; ADP1*1e3]'; % [U mM]

model.label{numel(model.label)+1} = 'dPsiset1b.txt';
model.label{numel(model.label)+1} = 'NADHset1b.txt';
model.label{numel(model.label)+1} = 'Cytcset1b.txt';
model.label{numel(model.label)+1} = 'JO2set1b.txt';
model.label{numel(model.label)+1} = 'ADPset1b.txt';

model.Y{numel(model.Y)+1}=[Apyrase; dPsi2]'; % [U mV]
model.Y{numel(model.Y)+1}=[Apyrase; NADH2]'; % [U fraction]
model.Y{numel(model.Y)+1}=[Apyrase; Cred2]'; % [U fraction]
model.Y{numel(model.Y)+1}=[Apyrase; JO22]'; % [U umol O2/min/U CS]
model.Y{numel(model.Y)+1}=[Apyrase; ADP2*1e3]'; % [U mM]
end

%% Model Initial Conditions

function x0 = Model_ICs(p)

x0=1e-12*ones(p.i.length,1);

% Non-solute SVs
x0(p.i.dPsi)=30;
% Matrix SVs
x0(p.i.H_x)=1e-7;
x0(p.i.Mg_x) = 0.7e-3; %  Jung et al, 1990; Biochem.
x0(p.i.K_x)=0.13;
x0(p.i.NAD_x)=p.Ntot-1e-12;
x0(p.i.NADH_x)=1e-12;
x0(p.i.ATP_x)=1e-12;
x0(p.i.ADP_x)=p.Atot-1e-12;
x0(p.i.Pi_x)=10^(-3.5241);
x0(p.i.UQ_x)=p.Qtot-1e-12;
x0(p.i.UQH2_x)=10^-12;
x0(p.i.O2_x)=20e-6;
% IMS SVs
x0(p.i.c3_x)=p.Ctot-1e-12;
x0(p.i.c2_x)=1e-12;
% Cytosolic SVs
x0(p.i.H_c)=1e-7;
x0(p.i.Mg_c)=1e-9;
x0(p.i.K_c)=0.13;
x0(p.i.ATP_c)=1e-9;
x0(p.i.ADP_c)=1e-9;
x0(p.i.Pi_c)=1e-6;
x0(p.i.O2_c)=200e-9;
end
